# Supplementary material for: PET/CT Volumetric Parameters as Predictors of the Peritoneal Cancer Index in Advanced Ovarian Cancer Patients
Source: Diagnostics (Basel). 2025 Jul 19;15(14):1818. doi: 10.3390/diagnostics15141818 (PMC12293847; doi:10.3390/diagnostics15141818)
Supplement: Supplementary file 1 [file diagnostics-15-01818-s001.zip]

Archive with 1 entries (1 files):
- diagnostics-3679064-supplementary.pdf
